# Supplementary material for: SIMOA Diagnostics on Alzheimer’s Disease and Frontotemporal Dementia
Source: Biomedicines. 2024 Jun 4;12(6):1253. doi: 10.3390/biomedicines12061253 (PMC11201638; doi:10.3390/biomedicines12061253)
Supplement: Supplementary file 1 [file biomedicines-12-01253-s001.zip]

Archive with 1 entries (1 files):
- biomedicines-3011844-supplementary.pdf
